# Supplementary material for: The Oligodendrocyte Transcription Factor 2 OLIG2 regulates transcriptional repression during myelinogenesis in rodents
Source: Nat Commun. 2022 Mar 17;13:1423. doi: 10.1038/s41467-022-29068-z (PMC8931116; doi:10.1038/s41467-022-29068-z)
Supplement: Supplementary file 6 — Source Data [file 41467_2022_29068_MOESM6_ESM.xlsx]

## Sheet: Figure 2f
Figure 2f

## Sheet: Figure S2d
Figure S2d

## Sheet: Figure S2e
Figure S2e

## Sheet: Figure S2f
Figure S2f

## Sheet: Figure S4d
Figure S4d

## Sheet: Figure S7i
Figure S7i

## Sheet: Figure 1e
Figure 1e			Olig2			Olig2-VP64
		Mag	1	0.851412	1.17026	0.728576	0.525141	0.459897
		Mbp	1	1.03394	1.05429	0.645393	0.408619	0.706818
		Plp1	1	0.921324	1.08162	0.676331	0.600798	0.564199

## Sheet: Figure 1i
Figure 1i			olig2				Olig2-VP64
		percentage	51.51	62.87	67.14	62.6	9.13	5.68	3.81	6.82

## Sheet: Figure 2c
Figure 2c			Scramable			shsetdb1			shEHMT1			shEHMT2			shSUV39
		enpp6	1	1.21407	0.96286	0.494776	0.466094	0.541933	0.962533	0.862149	0.940423	0.7377	0.8813	0.9005	0.73698	0.8168	0.96979
		mag	1	1.06163	0.930995	0.310845	0.35788	0.348639	0.993527	1.05538	1.11813	0.7496	0.8327	0.7761	0.6076	0.86297	0.77837
		mbp	1	0.992532	1.06237	0.404162	0.531487	0.481144	0.980268	0.836591	0.958133	0.7438	0.66927	0.8613	0.60777	0.73764	0.74247

## Sheet: Figure 3f
Figure 3f			f/+; Olig1			f/f ; Olig1
		cortex	210	230	202	30	40	45
		cerebellum	270	290	263	18	10	20

[truncated: 34 more sheets: Figure 3i, Figure 4d, Figure 4g, Figure 4i, Figure 4j, Figure 5a, Figure 5c, Figure 5d, Figure 5f, Figure 5j, Figure 5p, Figure 6c, Figure 6d, Figure 6e, Figure 6f, Figure 6i, Figure 6k, Figure 6l, Figure S1d, Figure S2b …]
